# Supplementary material for: Utilization of antiretroviral therapy services and associated factors among adolescents living with HIV in northern Uganda: A cross-sectional study
Source: PLoS One. 2023 Jul 13;18(7):e0288410. doi: 10.1371/journal.pone.0288410 (PMC10343037; doi:10.1371/journal.pone.0288410)
Supplement: S1 Dataset — (XLSX) [file pone.0288410.s002.xlsx]

## Sheet: Sheet1
Sex	Age	Familybackground	Permanentaddress	Residentialaddress	Marital status	Religion	Occupation	Education	Headfamily	Siblings	Parentscare?	Parentsreminder?	disclosuretofriends	Selfdisclosure?	Reminderbyfriends	DurationART	:ikeclinic?	Drugunavailability	Side effects?	Side effects make you want to stop Rx	Pill burden?	Parenta support	Experinece with service provider	Future while on ART	Duration ART	Expected number of visits	Total visits	VLS	Aderence to follow up dates	Treatment interruptions	Ois
male	14	both parents alive	abunga	kakoge	Single	anglican	unemployed	Primary	father	5	yes	yes	no	no	NA	more than 3 years	no	no	no	no	no	supportive parents	treated well	study and get a job	4	48	48	supressed	yes	no	no
female	15	only 1 parent alive	odokomit	odokomit	Single	pentecostal	unemployed	secondary	guardian	3	no	no	no	NA	NA	more than 3 years	no	no	no	no	yes	supportive parents	treated well	study and get a job	4	48	36	unsupressed	no	yes	no
female	12	both parents alive	teibira	teibira	Single	catholic	unemployed	Primary	father	5	yes	yes	no	no	no	more than 3 years	no	no	no	no	no	supportive parents	treated well	study and get a job	6	72	72	supressed	yes	no	no
male	15	both parents deceased	corner apii	ober kampala	Single	catholic	unemployed	secondary	guardian	3	no	yes	no	no	no	more than 3 years	no	no	no	no	yes	supportive parents	treated well	study and get a job	6	72	72	supressed	yes	no	no
female	10	both parents alive	ataga	erute	Single	anglican	peasant farmer	Primary	father	3	yes	yes	no	NA	NA	more than 3 years	no	no	no	no	no	supportive parents	treated well	study and get a job	6	72	72	supressed	yes	no	no
male	18	both parents alive	gwengabara	gwengabara	Married	anglican	peasant farmer	Primary	father	7	yes	yes	no	NA	NA	more than 3 years	no	no	no	no	no	supportive parents	treated well	a happy family with children	6	72	70	supressed	yes	no	no
female	18	only 1 parent alive	awiri	ireda	Single	pentecostal	unemployed	Primary	father	2	no	no	no	no	NA	more than 3 years	no	no	no	no	no	non supportive parents	treated well	study and get a job	7	84	72	unsupressed	no	yes	no
female	18	both parents deceased	Iredashamba	iredashamba	Single	anglican	unemployed	secondary	guardian	2	yes	yes	no	NA	NA	more than 3 years	yes	no	NA	no	no	supportive parents	not treated well	study and get a job	8	96	76	unsupressed	no	yes	no
male	14	both parents deceased	ober entebbe	ober entebbe	Single	muslim	peasant farmer	Primary	guardian	0	yes	yes	yes	yes	yes	more than 3 years	no	no	no	no	no	supportive parents	treated well	study and get a job	6	72	68	unsupressed	yes	no	no
male	18	only 1 parent alive	abeli	anai ober	Single	catholic	peasant farmer	Primary	mother	3	yes	yes	no	NA	NA	3 years	no	no	no	no	yes	supportive parents	treated well	study and get a job	3	36	36	unsupressed	yes	no	no
female	10	both parents alive	kichope	kichope	Single	pentecostal	unemployed	no education	mother	4	yes	yes	yes	no	no	more than 3 years	no	no	no	no	yes	supportive parents	treated well	study and get a job	5	60	60	supressed	yes	no	no
male	13	both parents alive	adyel	obutowelo	Single	catholic	unemployed	Primary	mother	1	yes	yes	no	NA	NA	more than 3 years	no	no	no	no	yes	supportive parents	treated well	study and get a job	3	36	36	supressed	yes	no	no
male	13	both parents alive	iwal	iwal	Single	catholic	unemployed	Primary	father	3	yes	yes	no	NA	no	more than 3 years	no	no	no	no	no	supportive parents	treated well	study and get a job	4	56	56	unsupressed	yes	no	no
female	11	both parents alive	anai ober	anai ober	Single	anglican	unemployed	Primary	father	3	yes	yes	no	NA	no	more than 3 years	no	no	no	no	no	supportive parents	treated well	study and get a job	4	44	44	supressed	yes	no	no
male	11	both parents alive	ober kampala	ober kampala	Single	pentecostal	unemployed	Primary	father	5	yes	yes	no	NA	no	more than 3 years	no	no	no	no	yes	supportive parents	treated well	study and get a job	6	74	68	unsupressed	yes	yes	no
male	16	only 1 parent alive	ocokcan	ocokcan	Single	anglican	unemployed	Primary	mother	5	yes	yes	no	NA	NA	more than 3 years	no	no	NA	no	yes	supportive parents	treated well	study and get a job	8	96	96	supressed	yes	no	no
male	13	both parents alive	ogigi	obutowelo q	Single	catholic	unemployed	Primary	father	4	yes	yes	no	NA	NA	more than 3 years	no	no	no	no	no	supportive parents	treated well	study and get a job	8	96	90	unsupressed	yes	no	no
female	16	both parents alive	arua	ipitoawenoipitog	Single	muslim	unemployed	Primary	mother	1	no	yes	yes	yes	yes	more than 3 years	no	no	no	no	no	supportive parents	treated well	study and get a job	8	96	90	unsupressed	no	yes	yes
male	15	both parents alive	amola	tegony	Single	anglican	unemployed	secondary	father	3	yes	yes	no	no	yes	more than 3 years	no	no	no	no	yes	supportive parents	treated well	study and get a job	9	108	108	supressed	yes	no	no
male	17	both parents alive	ayago	ayago	Single	catholic	unemployed	secondary	father	3	yes	yes	yes	yes	yes	more than 3 years	no	no	no	no	yes	supportive parents	treated well	study and get a job	7	86	86	supressed	yes	no	no
female	13	both parents alive	agali	agali	Single	pentecostal	unemployed	Primary	father	2	yes	yes	yes	no	yes	more than 3 years	no	no	no	no	no	supportive parents	treated well	study and get a job	4	48	48	supressed	yes	yes	no
female	15	only 1 parent alive	telela	telela	Single	catholic	unemployed	secondary	mother	4	yes	yes	yes	no	yes	more than 3 years	no	no	no	no	no	supportive parents	treated well	study and get a job	4	48	48	supressed	yes	no	no
male	14	both parents alive	abukamola	teso a	Single	catholic	unemployed	Primary	father	4	yes	yes	no	no	no	3 years	no	no	no	no	no	supportive parents	treated well	study and get a job	3	36	36	supressed	yes	no	no
female	16	both parents alive	apenyo	barogole	Single	anglican	civil servant	Primary	guardian	3	no	no	yes	yes	yes	3 years	no	no	no	no	no	supportive parents	treated well	a happy family with children	3	36	36	supressed	yes	no	no
female	12	both parents alive	kirombe	kirombe	Single	catholic	unemployed	Primary	father	2	yes	yes	yes	NA	NA	more than 3 years	no	no	NA	no	no	supportive parents	treated well	study and get a job	6	72	72	supressed	yes	yes	no
female	16	only 1 parent alive	okole	okole	Single	anglican	unemployed	secondary	mother	4	no	yes	yes	no	yes	more than 3 years	no	no	no	no	yes	supportive parents	treated well	study and get a job	8	96	78	unsupressed	no	yes	yes
male	18	both parents deceased	teobia	teobia	Married	catholic	self employed	Primary	self	4	no	no	yes	yes	yes	more than 3 years	no	no	no	no	yes	supportive parents	treated well	a happy family with children	8	96	86	unsupressed	yes	no	no
male	12	both parents alive	okole	okole	Single	catholic	unemployed	Primary	father	2	yes	yes	no	no	no	more than 3 years	no	no	no	no	no	supportive parents	treated well	a happy family with children	4	48	48	supressed	yes	no	no
female	11	both parents alive	ilera	lira modern	Single	catholic	unemployed	Primary	father	5	yes	yes	yes	no	yes	more than 3 years	no	yes	no	no	no	supportive parents	treated well	study and get a job	6	72	72	supressed	yes	no	no
female	14	both parents alive	kirombe east	kirombe east	Single	pentecostal	unemployed	Primary	father	3	yes	yes	no	no	no	more than 3 years	no	no	no	no	no	supportive parents	treated well	study and get a job	4	48	48	supressed	yes	no	no
female	10	only 1 parent alive	ireda agali	ireda agali	Single	catholic	unemployed	Primary	father	2	yes	yes	no	no	no	3 years	no	no	no	no	no	supportive parents	treated well	study and get a job	3	36	36	supressed	yes	no	no
female	19	only 1 parent alive	acero b	ireda east	Married	anglican	self employed	Primary	spouse	3	yes	yes	yes	yes	yes	more than 3 years	no	yes	no	no	yes	supportive parents	treated well	a happy family with children	9	108	108	supressed	yes	no	no
male	17	both parents alive	kuluopuk	onyapoyere	Single	catholic	unemployed	secondary	father	3	yes	yes	yes	yes	yes	more than 3 years	no	no	no	no	yes	supportive parents	treated well	study and get a job	8	96	96	supressed	no	yes	yes
female	14	both parents alive	kirombe east	kirombe east	Single	pentecostal	unemployed	Primary	father	5	yes	yes	no	no	no	more than 3 years	no	no	no	no	no	supportive parents	treated well	study and get a job	6	72	72	supressed	yes	no	no
male	15	only 1 parent alive	omito telela	omito telela	Single	catholic	unemployed	Primary	mother	2	no	yes	no	NA	NA	more than 3 years	no	no	NA	no	yes	supportive parents	treated well	study and get a job	5	60	60	supressed	yes	no	no
male	13	only 1 parent alive	telela omito	telela omito	Single	catholic	unemployed	Primary	father	5	yes	yes	yes	yes	yes	more than 3 years	no	no	NA	no	no	supportive parents	treated well	study and get a job	4	48	48	supressed	no	yes	yes
female	14	both parents alive	telela	telela	Single	anglican	unemployed	Primary	father	4	yes	yes	yes	yes	yes	more than 3 years	no	yes	no	no	no	supportive parents	treated well	study and get a job	6	72	72	supressed	yes	no	no
female	16	both parents alive	adyel kasubi	adyel kasubi	Single	catholic	unemployed	Primary	father	4	yes	yes	no	NA	NA	more than 3 years	no	no	NA	no	no	supportive parents	treated well	study and get a job	8	96	80	unsupressed	no	yes	yes
male	16	both parents alive	ireda agali	ireda agali	Single	catholic	unemployed	secondary	father	2	yes	yes	no	no	no	more than 3 years	no	no	no	no	no	supportive parents	treated well	study and get a job	8	96	96	supressed	yes	no	no
female	18	both parents alive	tokidiro	bar onger	Married	catholic	self employed	Primary	self	3	yes	yes	yes	yes	yes	more than 3 years	no	no	no	no	yes	supportive parents	treated well	a happy family with children	10	120	100	unsupressed	no	yes	yes
female	17	both parents deceased	aeronyero	teibira	Single	catholic	unemployed	secondary	guardian	4	yes	yes	no	no	no	more than 3 years	no	no	no	no	no	supportive parents	treated well	study and get a job	7	84	84	supressed	yes	no	no
male	15	both parents alive	iredashamba	ireda shamba	Single	catholic	unemployed	secondary	father	5	yes	yes	no	no	no	more than 3 years	no	no	no	no	no	supportive parents	treated well	study and get a job	5	60	60	supressed	yes	no	no
female	16	both parents alive	ayago	ayago	Single	anglican	unemployed	secondary	father	5	yes	yes	no	no	no	more than 3 years	no	yes	no	no	no	supportive parents	treated well	study and get a job	6	72	72	supressed	yes	no	no
male	18	both parents alive	railways	railways	Single	anglican	unemployed	Primary	father	3	yes	yes	no	no	no	more than 3 years	no	yes	no	no	yes	supportive parents	treated well	study and get a job	8	96	96	supressed	yes	no	no
female	13	both parents alive	kichope	kichope	Single	catholic	unemployed	Primary	father	4	yes	yes	no	no	no	3 years	no	yes	no	no	no	supportive parents	treated well	study and get a job	3	36	36	supressed	no	yes	yes
female	12	both parents alive	junior quarters	junior quarters	Single	catholic	unemployed	Primary	father	5	yes	yes	no	no	no	3 years	no	no	no	no	no	supportive parents	treated well	study and get a job	3	36	36	supressed	yes	no	no
male	19	both parents deceased	atodi	atodi	Single	catholic	peasant farmer	Primary	self	1	no	yes	yes	yes	yes	more than 3 years	no	no	NA	no	yes	supportive parents	treated well	a happy family with children	10	120	118	unsupressed	no	yes	yes
male	18	both parents alive	telela	adyel	Single	catholic	unemployed	secondary	father	2	yes	yes	yes	yes	yes	more than 3 years	no	no	no	no	yes	supportive parents	treated well	study and get a job	8	96	90	unsupressed	yes	no	yes
male	18	only 1 parent alive	ayiloro	kirombe west	Married	pentecostal	self employed	Primary	self	3	yes	yes	no	NA	NA	more than 3 years	no	no	NA	no	no	supportive parents	treated well	study and get a job	11	132	128	unsupressed	no	yes	no
female	19	only 1 parent alive	abongatin	tegugo	Single	anglican	self employed	Primary	guardian	3	no	yes	yes	yes	yes	more than 3 years	no	no	NA	no	no	supportive parents	treated well	study and get a job	10	120	98	unsupressed	no	yes	yes
male	12	only 1 parent alive	alikpot	kichope	Single	pentecostal	unemployed	Primary	father	1	yes	yes	no	no	no	more than 3 years	no	no	no	no	no	supportive parents	treated well	study and get a job	4	48	40	unsupressed	yes	no	no
female	19	only 1 parent alive	acero a	amuca	Married	catholic	unemployed	secondary	mother	3	no	yes	no	no	no	more than 3 years	no	no	no	no	no	supportive parents	treated well	a happy family with children	11	132	130	unsupressed	yes	no	no
male	13	both parents alive	ober kampala	ober kampala	Single	catholic	unemployed	Primary	father	5	yes	yes	no	no	no	more than 3 years	no	no	no	no	no	supportive parents	treated well	study and get a job	4	48	48	supressed	yes	no	no
female	15	both parents deceased	omito lelela	omito lelela	Single	anglican	unemployed	Primary	guardian	2	no	yes	no	NA	NA	more than 3 years	no	no	no	no	no	supportive parents	treated well	study and get a job	8	96	96	supressed	yes	no	no
female	13	both parents deceased	anywalonino	anywalonino	Single	anglican	unemployed	Primary	guardian	2	no	yes	no	NA	NA	more than 3 years	yes	no	no	no	no	supportive parents	treated well	study and get a job	4	48	48	supressed	yes	no	no
female	17	only 1 parent alive	alyat a	akitenino	Single	anglican	unemployed	secondary	mother	4	no	yes	no	NA	NA	more than 3 years	no	no	no	no	yes	supportive parents	treated well	study and get a job	10	60	60	supressed	yes	no	no
male	13	both parents alive	awio b	okec oyere	Single	anglican	unemployed	Primary	father	1	yes	yes	no	NA	NA	more than 3 years	yes	no	no	no	no	supportive parents	treated well	study and get a job	4	48	48	supressed	yes	no	no
female	17	both parents deceased	erute	erute	Single	catholic	unemployed	secondary	sibling	3	no	yes	no	NA	NA	more than 3 years	yes	yes	no	yes	yes	supportive parents	treated well	study and get a job	7	84	84	supressed	yes	no	no
male	12	both parents alive	ogengo	ogengo	Single	anglican	unemployed	Primary	father	2	yes	yes	no	NA	NA	more than 3 years	yes	no	no	no	no	supportive parents	treated well	study and get a job	4	48	48	supressed	yes	no	no
male	16	both parents alive	blue corner	blue corner	Single	catholic	self employed	Primary	father	3	no	no	no	NA	NA	more than 3 years	no	no	no	no	yes	non supportive parents	treated well	leave everything in the hands of God	10	120	116	unsupressed	yes	no	no
male	14	only 1 parent alive	okwor	kasubi	Single	anglican	unemployed	Primary	father	3	yes	yes	no	NA	NA	more than 3 years	no	no	no	no	yes	supportive parents	treated well	study and get a job	5	60	60	supressed	yes	no	no
female	14	both parents alive	atana	lango college	Single	anglican	unemployed	Primary	father	2	yes	yes	yes	no	yes	3 years	no	no	no	no	no	supportive parents	treated well	study and get a job	4	48	48	supressed	yes	no	no
female	11	both parents alive	jinja camp a	jinja camp a	Single	anglican	unemployed	Primary	father	3	yes	yes	no	NA	NA	3 years	no	no	no	no	no	supportive parents	treated well	study and get a job	5	60	60	supressed	yes	no	no
female	19	both parents deceased	tedam	tedam	Married	anglican	unemployed	Primary	spouse	6	yes	yes	yes	yes	yes	more than 3 years	no	no	no	no	yes	supportive parents	treated well	a happy family with children	8	96	90	unsupressed	yes	no	no
male	16	both parents deceased	alyat b	kichope	Single	catholic	self employed	Primary	guardian	2	no	yes	no	NA	NA	more than 3 years	no	no	no	no	no	supportive parents	treated well	study and get a job	8	96	88	unsupressed	no	yes	yes
male	17	both parents deceased	barr	medical quarters	Single	catholic	self employed	Primary	self	1	no	no	no	NA	NA	more than 3 years	no	no	no	no	yes	supportive parents	treated well	a happy family with children	8	96	96	supressed	yes	no	no
female	12	only 1 parent alive	cuk ebange	cuk ebange	Single	catholic	unemployed	Primary	father	1	no	yes	no	NA	NA	3 years	no	no	no	no	no	supportive parents	treated well	study and get a job	4	48	42	unsupressed	yes	no	no
female	15	both parents alive	teibira	teibira	Single	anglican	unemployed	Primary	father	3	yes	yes	no	NA	NA	more than 3 years	no	no	no	no	no	supportive parents	treated well	study and get a job	8	96	96	supressed	yes	no	no
male	14	both parents alive	telela	telela	Single	anglican	unemployed	Primary	father	2	yes	yes	no	NA	NA	more than 3 years	no	no	no	no	no	supportive parents	treated well	a happy family with children	6	72	72	supressed	yes	no	no
female	13	only 1 parent alive	teapena	agali	Single	catholic	unemployed	Primary	mother	4	no	yes	no	NA	NA	3 years	no	no	no	no	no	supportive parents	treated well	study and get a job	7	84	84	supressed	yes	no	no
male	18	only 1 parent alive	kuluahali	kuluahali	Single	anglican	unemployed	secondary	father	3	no	yes	yes	yes	yes	more than 3 years	no	no	no	no	yes	supportive parents	treated well	study and get a job	7	84	84	supressed	yes	no	no
female	14	only 1 parent alive	agali	agali	Single	catholic	unemployed	Primary	mother	1	no	yes	no	NA	NA	3 years	no	no	no	no	no	supportive parents	treated well	study and get a job	6	72	64	unsupressed	yes	no	no
male	19	both parents alive	lira modern	lira modern	Married	catholic	self employed	Primary	self	3	no	no	no	NA	NA	more than 3 years	no	no	no	no	no	non supportive parents	treated well	a happy family with children	6	72	72	supressed	yes	no	no
female	16	both parents alive	akitenino	akitenino	Single	catholic	unemployed	secondary	father	5	yes	yes	no	NA	NA	more than 3 years	no	no	no	no	yes	supportive parents	treated well	study and get a job	7	84	84	supressed	yes	no	no
female	17	both parents alive	agwet	kasubi	Single	catholic	unemployed	secondary	father	8	no	yes	no	NA	NA	more than 3 years	no	no	NA	no	yes	supportive parents	treated well	study and get a job	5	60	54	unsupressed	yes	no	no
female	15	both parents deceased	atipe kampala	kasubi	Single	catholic	unemployed	secondary	guardian	5	yes	yes	no	NA	NA	more than 3 years	no	no	no	no	yes	supportive parents	treated well	a happy family with children	7	84	84	supressed	yes	no	no
female	14	only 1 parent alive	banya	kirombe west	Single	catholic	unemployed	Primary	mother	2	no	yes	no	NA	NA	more than 3 years	yes	no	no	no	no	supportive parents	treated well	study and get a job	6	72	72	supressed	yes	no	no
male	17	both parents deceased	alyat b	bazzar east	Single	catholic	unemployed	secondary	sibling	3	yes	yes	yes	yes	yes	more than 3 years	no	no	no	no	no	supportive parents	treated well	a happy family with children	7	84	84	supressed	yes	no	no
female	15	only 1 parent alive	railways quaters	railways qtrs a	Single	catholic	unemployed	secondary	mother	4	yes	yes	no	NA	NA	more than 3 years	no	no	no	no	no	supportive parents	treated well	study and get a job	6	72	72	supressed	yes	no	no
male	18	both parents deceased	bar onger	bar onger	Single	anglican	unemployed	secondary	self	2	no	no	no	NA	NA	more than 3 years	no	no	no	no	yes	non supportive parents	treated well	a happy family with children	10	120	103	unsupressed	no	yes	no
female	13	both parents deceased	abukamola	agali	Single	pentecostal	unemployed	Primary	guardian	4	no	yes	no	NA	NA	3 years	no	no	no	no	no	supportive parents	treated well	study and get a job	8	96	96	supressed	yes	no	no
male	10	only 1 parent alive	awita	awita	Single	pentecostal	unemployed	Primary	father	3	no	yes	yes	yes	yes	3 years	yes	no	yes	yes	no	supportive parents	treated well	study and get a job	3	36	36	supressed	yes	no	no
male	19	both parents alive	starch factory b	starch factory b	Single	catholic	unemployed	Primary	mother	5	yes	yes	no	NA	NA	3 years	no	yes	no	no	yes	supportive parents	treated well	leave everything in the hands of God	3	36	36	supressed	yes	no	no
male	11	both parents deceased	kichope	kichope	Single	anglican	unemployed	Primary	guardian	1	no	yes	yes	no	no	more than 3 years	yes	yes	yes	yes	yes	supportive parents	treated well	study and get a job	3	36	36	supressed	yes	no	no
female	18	only 1 parent alive	ayago	ayago	Single	catholic	peasant farmer	Primary	mother	5	no	yes	yes	yes	yes	3 years	no	no	no	yes	yes	supportive parents	treated well	study and get a job	3	36	36	supressed	yes	no	no
female	10	both parents alive	akitenino	akitenino	Single	catholic	unemployed	Primary	father	4	no	yes	yes	yes	yes	more than 3 years	no	no	no	no	no	supportive parents	treated well	study and get a job	4	48	48	supressed	yes	no	no
male	12	both parents alive	adyel	adyel	Single	catholic	unemployed	Primary	father	2	yes	yes	no	NA	NA	more than 3 years	no	yes	no	yes	yes	supportive parents	treated well	study and get a job	4	48	48	supressed	yes	no	yes
male	14	both parents deceased	railways	railways	Single	anglican	unemployed	no education	mother	1	no	no	no	NA	NA	more than 3 years	yes	yes	yes	yes	yes	non supportive parents	treated well	never thought about it	5	60	44	unsupressed	no	yes	yes
female	13	only 1 parent alive	amugo	bazzar west	Single	catholic	unemployed	Primary	mother	3	yes	yes	no	NA	NA	more than 3 years	no	no	no	no	no	supportive parents	treated well	study and get a job	6	72	72	supressed	yes	no	no
male	15	both parents deceased	apac	ober	Single	pentecostal	unemployed	Primary	guardian	2	yes	yes	yes	yes	yes	more than 3 years	no	no	no	no	no	supportive parents	treated well	study and get a job	5	60	60	supressed	yes	no	no
male	12	both parents alive	apii	kirombe	Single	pentecostal	unemployed	Primary	father	4	yes	yes	yes	yes	yes	more than 3 years	no	no	no	no	no	supportive parents	treated well	study and get a job	6	72	72	supressed	yes	no	no
female	14	both parents alive	abako	tetugo	Single	anglican	unemployed	Primary	father	7	no	yes	no	NA	NA	more than 3 years	no	no	no	no	no	supportive parents	treated well	study and get a job	5	60	60	supressed	yes	no	no
female	14	only 1 parent alive	ngetta	ngetta	Single	pentecostal	unemployed	Primary	mother	4	yes	yes	no	NA	NA	more than 3 years	no	no	no	no	yes	supportive parents	treated well	study and get a job	3	36	36	supressed	yes	no	no
female	19	only 1 parent alive	apac	railways	Married	anglican	unemployed	Primary	spouse	4	yes	yes	no	NA	NA	3 years	no	yes	no	no	yes	supportive parents	treated well	a happy family with children	3	38	32	unsupressed	yes	no	no
female	19	both parents alive	apala	railways	Married	catholic	unemployed	Primary	spouse	12	no	no	yes	yes	yes	3 years	no	no	no	no	yes	supportive parents	treated well	a happy family with children	3	32	32	supressed	yes	no	no
female	18	only 1 parent alive	adyel	adyel	Single	catholic	unemployed	secondary	mother	2	yes	yes	yes	yes	yes	more than 3 years	no	no	no	no	yes	supportive parents	treated well	study and get a job	10	120	98	unsupressed	no	yes	yes
female	15	both parents alive	odokomit	odokomit	Single	catholic	unemployed	secondary	father	0	yes	yes	no	NA	NA	more than 3 years	no	no	no	no	yes	supportive parents	treated well	a happy family with children	5	60	52	unsupressed	yes	no	no
male	10	only 1 parent alive	kole	kichope	Single	catholic	unemployed	Primary	mother	5	yes	yes	no	NA	NA	3 years	no	no	no	no	no	supportive parents	treated well	study and get a job	3	36	36	supressed	yes	no	no
female	10	both parents alive	omoro	ngetta	Single	catholic	unemployed	no education	father	6	yes	yes	yes	no	no	3 years	no	no	no	no	no	supportive parents	treated well	a happy family with children	4	48	48	supressed	yes	no	no
female	13	only 1 parent alive	iceme	adyel	Single	pentecostal	unemployed	Primary	mother	1	yes	yes	no	NA	NA	more than 3 years	no	no	no	no	no	supportive parents	treated well	study and get a job	6	64	64	supressed	yes	no	no
female	10	only 1 parent alive	kwania	burlobo	Single	anglican	unemployed	Primary	guardian	4	yes	yes	yes	yes	yes	more than 3 years	no	no	no	no	no	supportive parents	treated well	study and get a job	9	108	108	supressed	yes	no	no
female	19	both parents deceased	aloi	adyel	Single	anglican	unemployed	secondary	sibling	5	yes	no	no	NA	NA	more than 3 years	no	yes	no	no	yes	supportive parents	treated well	study and get a job	10	120	108	unsupressed	yes	no	no
female	11	both parents alive	ireda	ireda	Single	anglican	unemployed	Primary	father	5	yes	yes	no	NA	NA	more than 3 years	yes	no	no	yes	no	supportive parents	treated well	study and get a job	3	36	32	supressed	yes	no	no
female	11	only 1 parent alive	ayer	odokomit	Single	catholic	unemployed	Primary	mother	1	yes	yes	no	NA	NA	3 years	no	no	no	no	no	supportive parents	treated well	study and get a job	4	48	48	supressed	yes	no	no
female	17	both parents deceased	ayago	ayago	Single	catholic	unemployed	secondary	guardian	4	no	yes	no	NA	NA	more than 3 years	yes	yes	no	no	no	supportive parents	treated well	a happy family with children	8	88	88	supressed	yes	no	no
female	14	only 1 parent alive	abako	odokomit	Single	pentecostal	unemployed	Primary	spouse	1	no	no	no	NA	NA	more than 3 years	yes	yes	no	no	yes	non supportive parents	not treated well	never thought about it	6	60	54	unsupressed	yes	no	no
female	11	both parents alive	alebtong	ober	Single	catholic	unemployed	Primary	father	2	no	yes	no	NA	NA	more than 3 years	no	no	no	no	no	supportive parents	treated well	study and get a job	3	36	36	supressed	yes	no	no
male	14	only 1 parent alive	boroboro	boroboro	Single	anglican	unemployed	Primary	mother	2	yes	yes	no	NA	NA	more than 3 years	yes	no	NA	no	no	supportive parents	treated well	study and get a job	5	60	60	supressed	yes	no	no
female	13	only 1 parent alive	abako	ireda	Single	anglican	unemployed	Primary	mother	3	no	yes	no	NA	NA	more than 3 years	no	no	NA	no	no	supportive parents	treated well	study and get a job	3	36	36	supressed	yes	no	no
female	11	only 1 parent alive	apac	ireda	Single	catholic	unemployed	Primary	guardian	5	yes	yes	no	NA	NA	more than 3 years	no	no	NA	no	no	supportive parents	treated well	a happy family with children	5	60	48	unsupressed	yes	no	no
female	16	only 1 parent alive	otuke	ngetta	Single	pentecostal	peasant farmer	Primary	mother	7	yes	yes	yes	yes	yes	3 years	no	no	no	no	no	supportive parents	treated well	study and get a job	3	36	30	unsupressed	no	yes	no
female	10	both parents alive	apala	railways	Single	catholic	unemployed	Primary	father	1	yes	yes	yes	yes	yes	more than 3 years	no	no	no	no	no	supportive parents	treated well	never thought about it	4	48	36	unsupressed	no	no	no
female	13	only 1 parent alive	akalo	ober	Single	anglican	unemployed	Primary	mother	3	yes	yes	no	NA	NA	more than 3 years	no	no	no	no	no	supportive parents	treated well	study and get a job	4	48	40	unsupressed	yes	no	no
female	12	only 1 parent alive	aloi	railways	Single	catholic	unemployed	Primary	guardian	2	no	no	no	NA	NA	more than 3 years	no	no	no	no	no	supportive parents	treated well	never thought about it	4	48	48	supressed	yes	no	no
female	18	only 1 parent alive	loro	amuca	Single	catholic	self employed	Primary	guardian	3	no	no	yes	yes	yes	more than 3 years	no	no	no	no	yes	supportive parents	treated well	a happy family with children	8	96	84	unsupressed	no	yes	no
female	14	only 1 parent alive	barapwo	barapwo	Single	catholic	unemployed	Primary	guardian	5	yes	yes	yes	yes	yes	more than 3 years	no	yes	yes	no	yes	supportive parents	treated well	a happy family with children	5	60	60	supressed	yes	no	no
male	15	both parents deceased	adwoki	ngetta	Single	anglican	unemployed	Primary	guardian	3	yes	yes	yes	yes	yes	more than 3 years	no	yes	no	no	no	supportive parents	treated well	study and get a job	6	72	72	supressed	yes	no	no
female	15	both parents alive	apac	barapwo	Single	catholic	unemployed	Primary	mother	3	yes	yes	yes	yes	yes	more than 3 years	no	no	no	no	no	supportive parents	treated well	study and get a job	5	60	52	unsupressed	yes	no	no
male	10	only 1 parent alive	omito	omito	Single	pentecostal	unemployed	Primary	mother	6	yes	yes	no	NA	NA	more than 3 years	no	no	no	no	no	supportive parents	treated well	study and get a job	4	48	48	supressed	yes	no	no
male	15	only 1 parent alive	ober	ober	Single	catholic	unemployed	Primary	spouse	2	no	no	yes	yes	yes	more than 3 years	no	no	no	no	no	non supportive parents	treated well	a happy family with children	5	60	60	supressed	yes	no	no
male	15	both parents deceased	abako	adyel	Single	catholic	unemployed	Primary	spouse	7	no	no	yes	yes	yes	more than 3 years	no	no	no	no	no	supportive parents	treated well	study and get a job	4	48	48	supressed	yes	no	no
male	18	only 1 parent alive	otwal	ngetta	Single	anglican	unemployed	tertiary	mother	4	no	no	yes	yes	yes	more than 3 years	no	no	no	no	no	non supportive parents	treated well	a happy family with children	8	96	96	supressed	yes	no	no
female	14	only 1 parent alive	bala	omodo	Single	catholic	unemployed	Primary	mother	1	yes	yes	yes	no	yes	more than 3 years	no	no	no	no	no	supportive parents	treated well	a happy family with children	5	60	52	unsupressed	yes	no	no
female	12	both parents alive	barapwo	barapwo	Single	catholic	unemployed	Primary	father	4	no	no	yes	yes	yes	more than 3 years	no	no	NA	no	no	supportive parents	treated well	study and get a job	4	48	48	supressed	yes	no	no
female	18	both parents deceased	barogole	barogole	Single	anglican	unemployed	Primary	guardian	2	no	no	yes	yes	yes	more than 3 years	no	no	NA	no	yes	supportive parents	treated well	leave everything in the hands of God	7	84	76	unsupressed	no	yes	yes
male	18	only 1 parent alive	agweng	omito	Single	catholic	unemployed	secondary	mother	4	no	no	no	NA	NA	more than 3 years	no	yes	yes	no	yes	supportive parents	treated well	study and get a job	8	96	80	unsupressed	no	yes	no
female	16	both parents deceased	apala	adyel	Single	anglican	unemployed	secondary	guardian	4	yes	yes	no	NA	NA	more than 3 years	yes	no	NA	no	no	supportive parents	treated well	study and get a job	6	72	60	unsupressed	no	yes	yes
female	17	both parents deceased	apac	rainbow	Single	catholic	unemployed	secondary	guardian	5	yes	yes	no	NA	NA	more than 3 years	no	no	NA	no	yes	supportive parents	treated well	study and get a job	5	60	60	supressed	yes	no	no
female	17	only 1 parent alive	obato	obato	Single	anglican	unemployed	secondary	mother	2	no	yes	yes	yes	yes	more than 3 years	no	yes	no	no	yes	supportive parents	treated well	study and get a job	5	60	54	unsupressed	yes	no	no
male	13	both parents alive	aloi	ireda	Single	anglican	unemployed	Primary	father	3	yes	yes	no	NA	NA	more than 3 years	no	yes	no	no	no	supportive parents	treated well	study and get a job	7	84	78	unsupressed	yes	no	no
male	15	both parents alive	ireda	ireda	Single	catholic	unemployed	Primary	father	2	no	no	yes	yes	yes	3 years	yes	no	yes	yes	no	supportive parents	treated well	study and get a job	3	36	36	supressed	yes	no	no
female	13	both parents alive	teobwolo	teobwolo	Single	anglican	unemployed	Primary	father	4	yes	yes	no	NA	NA	more than 3 years	no	no	no	no	no	supportive parents	treated well	study and get a job	4	48	48	supressed	yes	no	no
male	17	both parents deceased	agali	agali	Single	catholic	unemployed	secondary	father	7	yes	yes	yes	yes	yes	more than 3 years	no	no	no	no	no	supportive parents	treated well	study and get a job	5	60	52	unsupressed	no	no	no
male	14	both parents alive	barr	kirombe	Single	anglican	unemployed	Primary	father	5	yes	yes	no	NA	NA	more than 3 years	yes	no	no	no	no	supportive parents	treated well	study and get a job	4	48	48	supressed	yes	no	no
male	18	both parents deceased	baronger	baronger	Single	anglican	self employed	Primary	self	1	no	no	no	NA	NA	more than 3 years	no	no	no	no	yes	non supportive parents	treated well	never thought about it	10	120	100	unsupressed	no	yes	yes
female	16	both parents deceased	ayago	ayago	Married	catholic	self employed	secondary	self	2	no	no	no	NA	no	more than 3 years	no	yes	no	no	yes	non supportive parents	treated well	a happy family with children	8	96	78	unsupressed	no	yes	yes
male	14	both parents alive	angwetangwet	angwetangwet	Single	anglican	unemployed	Primary	father	3	yes	yes	no	NA	NA	more than 3 years	no	no	no	no	no	supportive parents	treated well	study and get a job	4	48	48	supressed	yes	no	no
female	16	both parents alive	ogur	starchfactory	Single	anglican	unemployed	secondary	father	4	yes	yes	yes	yes	yes	3 years	no	no	no	no	yes	supportive parents	treated well	study and get a job	3	36	36	supressed	yes	no	no
male	15	both parents deceased	aloi	tesobar	Single	catholic	unemployed	Primary	guardian	2	yes	yes	yes	yes	yes	more than 3 years	no	no	no	no	no	non supportive parents	treated well	never thought about it	5	60	48	unsupressed	no	yes	yes
female	12	both parents alive	akitenino	akitenino	Single	anglican	unemployed	Primary	father	2	yes	yes	no	NA	NA	3 years	no	yes	yes	yes	yes	supportive parents	treated well	study and get a job	3	36	36	supressed	yes	no	no
female	14	both parents alive	kitgum	tesobar	Single	catholic	unemployed	Primary	father	6	yes	yes	yes	yes	yes	3 years	no	no	no	no	yes	supportive parents	treated well	study and get a job	3	36	36	supressed	yes	no	no
female	16	both parents alive	ireda	ireda	Single	catholic	unemployed	secondary	father	3	yes	yes	yes	yes	yes	more than 3 years	no	no	no	no	no	supportive parents	treated well	never thought about it	5	60	42	unsupressed	no	yes	yes
female	11	both parents alive	alebtong	akia	Single	catholic	unemployed	Primary	father	2	no	yes	no	NA	NA	3 years	no	no	no	no	no	supportive parents	treated well	study and get a job	3	36	36	supressed	yes	no	no
female	14	only 1 parent alive	acaba	amuca	Single	anglican	unemployed	Primary	spouse	2	no	no	no	NA	NA	more than 3 years	yes	yes	no	no	yes	non supportive parents	treated well	study and get a job	10	60	60	unsupressed	no	yes	yes
female	17	both parents deceased	ayago	ayago	Single	catholic	unemployed	secondary	guardian	4	no	yes	no	NA	NA	more than 3 years	yes	yes	no	no	no	supportive parents	treated well	study and get a job	8	88	88	supressed	yes	no	no
female	11	only 1 parent alive	kole	ojwina	Single	catholic	unemployed	Primary	mother	1	yes	yes	no	NA	NA	3 years	no	no	no	no	no	supportive parents	treated well	study and get a job	4	48	48	supressed	yes	no	no
female	11	only 1 parent alive	adwari	ireda	Single	anglican	unemployed	Primary	father	5	yes	yes	no	NA	NA	more than 3 years	yes	no	no	yes	no	supportive parents	treated well	study and get a job	3	36	36	unsupressed	yes	yes	yes
female	19	only 1 parent alive	alebtong	tesobar	Married	anglican	unemployed	secondary	guardian	4	no	no	no	NA	NA	more than 3 years	no	yes	no	no	yes	supportive parents	treated well	study and get a job	10	120	108	unsupressed	yes	yes	yes
female	10	only 1 parent alive	akalo	akia	Single	anglican	unemployed	Primary	guardian	4	yes	yes	yes	yes	yes	more than 3 years	no	no	no	no	no	supportive parents	treated well	study and get a job	9	108	108	unsupressed	yes	yes	no
female	13	only 1 parent alive	omolo	starchfactory	Single	pentecostal	unemployed	Primary	mother	7	yes	yes	no	NA	NA	more than 3 years	no	no	no	no	no	supportive parents	treated well	study and get a job	6	64	64	supressed	yes	no	no
female	10	both parents alive	omoro	cura	Single	catholic	unemployed	no education	father	6	yes	yes	yes	no	no	3 years	no	no	no	no	no	supportive parents	treated well	never thought about it	4	43	43	supressed	yes	no	no
male	14	both parents alive	abako	tekulu	Single	catholic	unemployed	Primary	father	4	yes	yes	yes	no	no	more than 3 years	no	no	no	no	no	supportive parents	treated well	leave everything in the hands of God	4	48	48	supressed	yes	no	no
male	15	both parents alive	omar a	omar a	Single	anglican	unemployed	Primary	guardian	3	yes	yes	yes	yes	yes	more than 3 years	no	yes	yes	yes	no	supportive parents	treated well	study and get a job	4	48	48	supressed	yes	no	no
female	17	only 1 parent alive	owangomoko	owangomoko	Single	anglican	unemployed	secondary	mother	6	no	yes	yes	yes	yes	more than 3 years	no	yes	no	no	yes	supportive parents	treated well	study and get a job	7	84	84	supressed	yes	no	no
female	17	both parents deceased	ipungere	obangape wany	Single	catholic	unemployed	secondary	guardian	5	yes	yes	no	NA	NA	more than 3 years	no	no	NA	yes	yes	supportive parents	treated well	study and get a job	8	96	96	supressed	yes	no	no
female	16	both parents deceased	alal	junior quarters	Single	anglican	unemployed	secondary	guardian	4	yes	yes	no	NA	NA	more than 3 years	yes	no	NA	no	no	supportive parents	treated well	study and get a job	6	72	72	supressed	yes	no	no
male	18	only 1 parent alive	baruganda	angwetangwet a	Single	catholic	unemployed	secondary	mother	4	no	yes	no	NA	NA	more than 3 years	no	yes	yes	no	yes	supportive parents	treated well	leave everything in the hands of God	4	48	48	unsupressed	yes	no	no
female	18	both parents deceased	angwetangwet	angwetangwet	Single	anglican	unemployed	Primary	self	8	no	yes	yes	yes	yes	more than 3 years	no	no	NA	no	yes	supportive parents	treated well	leave everything in the hands of God	8	96	90	unsupressed	yes	no	no
female	14	only 1 parent alive	kalongo	anywalonino	Single	muslim	unemployed	Primary	sibling	1	no	no	no	no	no	more than 3 years	yes	yes	no	no	yes	non supportive parents	treated well	study and get a job	10	60	60	unsupressed	yes	no	no
female	17	both parents deceased	teibira	teibira	Single	catholic	unemployed	secondary	guardian	4	no	yes	no	NA	NA	more than 3 years	yes	yes	no	no	no	supportive parents	treated well	study and get a job	8	88	88	supressed	yes	no	no
female	11	only 1 parent alive	ayer	kichope	Single	catholic	unemployed	Primary	mother	1	yes	yes	no	NA	NA	3 years	no	no	no	no	no	supportive parents	treated well	study and get a job	4	48	48	supressed	yes	no	no
female	11	both parents alive	ireda	ireda	Single	anglican	unemployed	Primary	father	5	yes	yes	no	NA	NA	more than 3 years	yes	no	no	yes	no	supportive parents	treated well	study and get a job	3	36	36	unsupressed	yes	no	no
female	19	both parents deceased	aloi	teso a	Single	SDA	unemployed	secondary	sibling	5	yes	no	no	no	no	more than 3 years	no	yes	no	no	yes	supportive parents	treated well	study and get a job	10	120	108	unsupressed	yes	no	no
male	15	only 1 parent alive	ayumi	ngetta	Single	catholic	unemployed	Primary	guardian	4	no	no	yes	yes	yes	more than 3 years	no	no	no	no	no	non supportive parents	treated well	study and get a job	4	48	48	supressed	yes	no	no
male	10	only 1 parent alive	owangader	kichope	Single	catholic	unemployed	Primary	mother	5	yes	yes	no	no	no	3 years	no	no	no	no	no	supportive parents	treated well	study and get a job	3	36	36	unsupressed	yes	no	no
female	15	both parents alive	anywalonino	anywalonino	Single	catholic	unemployed	secondary	father	1	yes	yes	no	no	no	more than 3 years	no	no	no	no	yes	supportive parents	treated well	leave everything in the hands of God	9	60	60	unsupressed	yes	no	no
female	18	only 1 parent alive	lango college	lango college	Single	catholic	unemployed	secondary	mother	2	yes	yes	yes	yes	yes	more than 3 years	no	no	no	no	yes	supportive parents	treated well	study and get a job	10	120	100	unsupressed	yes	no	no
female	19	both parents alive	acege	ayago	Married	catholic	unemployed	Primary	spouse	12	no	no	yes	yes	yes	3 years	no	no	no	no	yes	supportive parents	treated well	a happy family with children	3	32	30	unsupressed	yes	no	no
female	19	only 1 parent alive	ibuje	ayago	Married	anglican	unemployed	Primary	spouse	4	yes	yes	no	NA	NA	3 years	no	yes	no	no	yes	supportive parents	treated well	a happy family with children	3	38	38	unsupressed	yes	no	no
female	14	both parents alive	atego	atego	Single	pentecostal	unemployed	Primary	mother	4	yes	yes	no	NA	NA	more than 3 years	no	no	no	no	yes	supportive parents	treated well	study and get a job	3	30	30	supressed	yes	no	no
female	14	only 1 parent alive	owiri	owiri	Single	catholic	unemployed	Primary	mother	3	yes	yes	yes	no	yes	more than 3 years	no	no	no	no	no	supportive parents	treated well	study and get a job	6	72	72	supressed	yes	no	no
male	18	only 1 parent alive	aliwang	ngetta	Single	anglican	unemployed	tertiary	mother	4	no	no	yes	yes	yes	more than 3 years	no	no	no	no	no	non supportive parents	treated well	a happy family with children	10	120	110	unsupressed	yes	no	no
male	15	both parents deceased	dokolo	owiri	Single	catholic	unemployed	Primary	sibling	7	no	no	yes	yes	yes	more than 3 years	no	no	no	no	no	supportive parents	treated well	study and get a job	4	48	48	supressed	yes	no	no
female	13	only 1 parent alive	teapena	teso a	Single	pentecostal	unemployed	Primary	mother	7	yes	yes	no	NA	NA	more than 3 years	no	no	no	no	no	supportive parents	treated well	study and get a job	6	64	64	supressed	yes	no	no
female	10	only 1 parent alive	chawente	Telela	Single	anglican	unemployed	Primary	guardian	4	yes	yes	yes	yes	yes	more than 3 years	no	no	no	no	no	supportive parents	treated well	study and get a job	9	108	108	unsupressed	yes	no	no
male	10	only 1 parent alive	barodyek	barodyek	Single	pentecostal	unemployed	Primary	mother	6	yes	yes	no	NA	NA	more than 3 years	no	no	no	no	no	supportive parents	treated well	study and get a job	4	48	48	supressed	yes	no	no
female	15	both parents alive	inomo	barapwo	Single	catholic	unemployed	Primary	mother	3	yes	yes	yes	yes	yes	more than 3 years	no	no	no	no	no	supportive parents	treated well	study and get a job	8	96	90	unsupressed	yes	no	no
female	10	both parents alive	ategu	ngetta	Single	catholic	unemployed	no education	father	6	yes	yes	yes	no	no	3 years	no	no	no	no	no	supportive parents	treated well	a happy family with children	4	43	43	supressed	yes	no	no
female	11	both parents alive	akura	ober	Single	catholic	unemployed	Primary	father	2	no	yes	no	no	no	more than 3 years	no	no	no	no	no	supportive parents	treated well	study and get a job	3	36	36	supressed	yes	no	no
female	14	both parents alive	apiipe	apiipe	Single	catholic	unemployed	Primary	father	4	no	no	yes	yes	yes	more than 3 years	no	no	NA	no	no	supportive parents	treated well	study and get a job	4	48	48	supressed	yes	no	no
male	12	both parents alive	omulakere	kirombe	Single	pentecostal	unemployed	Primary	mother	9	yes	yes	yes	yes	yes	more than 3 years	no	no	no	no	no	supportive parents	treated well	study and get a job	4	48	48	supressed	yes	no	no
female	10	both parents alive	barodyek	barodyek	Single	catholic	unemployed	Primary	mother	5	no	yes	yes	yes	yes	more than 3 years	no	no	no	no	no	supportive parents	treated well	study and get a job	4	48	48	supressed	yes	no	no
female	18	only 1 parent alive	atinkok	tekulu	Single	catholic	unemployed	secondary	father	4	yes	yes	yes	yes	yes	3 years	no	no	no	no	no	supportive parents	treated well	study and get a job	10	120	100	unsupressed	yes	yes	yes
female	19	both parents alive	acaba	kasubi	Single	SDA	self employed	secondary	father	7	no	no	no	yes	yes	3 years	no	no	no	no	yes	supportive parents	treated well	a happy family with children	5	60	60	supressed	yes	no	no
male	18	only 1 parent alive	angur	obangapewany	Single	pentecostal	unemployed	secondary	father	3	yes	no	no	NA	NA	more than 3 years	no	no	no	no	no	supportive parents	treated well	study and get a job	5	60	52	unsupressed	yes	no	no
male	17	both parents deceased	bala	bala	Single	anglican	unemployed	Primary	guardian	2	no	yes	yes	no	yes	more than 3 years	no	no	no	no	no	supportive parents	treated well	study and get a job	4	48	48	unsupressed	yes	no	no
female	19	both parents alive	lela	lela	Single	anglican	peasant farmer	secondary	father	7	no	no	no	NA	NA	more than 3 years	yes	no	no	no	no	supportive parents	treated well	a happy family with children	9	108	106	unsupressed	yes	no	no
female	13	only 1 parent alive	otuke	atego b	Single	catholic	unemployed	Primary	mother	5	yes	yes	no	NA	NA	more than 3 years	no	no	no	yes	no	supportive parents	treated well	study and get a job	4	48	48	supressed	yes	no	no
female	19	both parents deceased	akaidebe	boke	Single	anglican	self employed	secondary	sibling	5	no	no	yes	yes	yes	more than 3 years	no	no	no	yes	yes	non supportive parents	treated well	a happy family with children	6	72	65	unsupressed	yes	no	no
female	17	both parents alive	gulu	tekulu	Single	catholic	unemployed	secondary	mother	5	no	yes	no	NA	NA	more than 3 years	no	no	no	yes	yes	supportive parents	treated well	study and get a job	4	48	48	supressed	yes	no	no
male	15	only 1 parent alive	cura	cura	Single	anglican	unemployed	Primary	guardian	9	yes	yes	yes	yes	yes	more than 3 years	no	no	no	no	yes	supportive parents	treated well	study and get a job	8	96	96	unsupressed	yes	no	no
female	14	only 1 parent alive	barr	ngetta	Single	catholic	unemployed	Primary	mother	3	yes	yes	yes	no	yes	more than 3 years	no	no	no	no	yes	supportive parents	treated well	study and get a job	4	48	48	supressed	yes	no	no
female	14	only 1 parent alive	teobia	akia	Single	catholic	unemployed	Primary	father	8	yes	yes	yes	yes	yes	more than 3 years	no	no	no	no	no	supportive parents	treated well	study and get a job	4	48	48	supressed	yes	no	no
male	14	only 1 parent alive	akia	akia	Single	pentecostal	unemployed	Primary	mother	5	yes	yes	yes	yes	yes	more than 3 years	no	no	no	no	no	supportive parents	treated well	study and get a job	6	72	72	supressed	yes	no	no
female	13	both parents deceased	ajuri	adyel	Single	muslim	unemployed	Primary	mother	2	no	no	no	no	no	more than 3 years	no	no	no	no	no	non supportive parents	treated well	study and get a job	4	48	48	supressed	yes	no	no
female	19	both parents deceased	abako	adyel	Single	catholic	self employed	Primary	sibling	6	no	yes	yes	yes	yes	more than 3 years	no	no	no	no	yes	supportive parents	treated well	study and get a job	8	96	96	supressed	yes	no	no
female	14	only 1 parent alive	tekulu	tekulu	Single	anglican	unemployed	secondary	mother	4	no	yes	no	NA	NA	more than 3 years	yes	no	no	no	no	non supportive parents	treated well	study and get a job	5	60	60	supressed	yes	no	no
female	10	both parents alive	anai	boke	Single	catholic	unemployed	Primary	guardian	1	yes	yes	yes	yes	yes	more than 3 years	no	yes	no	no	no	supportive parents	treated well	study and get a job	4	48	48	supressed	yes	no	no
female	19	both parents alive	abalanga	baronger	Single	catholic	peasant farmer	tertiary	father	6	no	no	no	NA	NA	more than 3 years	no	no	no	no	yes	supportive parents	treated well	study and get a job	10	120	110	unsupressed	yes	no	no
female	13	both parents alive	adwari	starch factory	Single	catholic	unemployed	Primary	guardian	2	yes	yes	yes	yes	yes	more than 3 years	no	no	no	no	no	supportive parents	treated well	study and get a job	4	48	48	supressed	yes	no	no
male	13	both parents alive	bazzar east	bazzer east	Single	anglican	unemployed	Primary	father	3	yes	yes	no	NA	NA	more than 3 years	no	yes	no	no	no	supportive parents	treated well	study and get a job	5	60	60	supressed	yes	no	no
male	18	both parents deceased	railways	railways	Single	muslim	self employed	Primary	self	1	no	no	no	NA	NA	more than 3 years	no	no	no	no	yes	non supportive parents	treated well	never thought about it	10	120	96	unsupressed	no	yes	yes
female	18	both parents deceased	alebtong	agali	Married	catholic	unemployed	secondary	spouse	3	no	no	no	NA	NA	more than 3 years	no	yes	no	no	yes	non supportive parents	treated well	a happy family with children	8	96	92	unsupressed	no	yes	yes
male	14	both parents alive	ireda	ireda	Single	anglican	unemployed	Primary	father	3	yes	yes	no	NA	NA	more than 3 years	no	no	no	no	no	supportive parents	treated well	study and get a job	5	60	50	unsupressed	yes	no	no
female	16	both parents alive	ayer	ober kampala	Single	anglican	unemployed	secondary	father	4	yes	yes	yes	yes	yes	3 years	no	no	no	no	yes	supportive parents	treated well	study and get a job	3	36	36	supressed	yes	no	no
male	14	only 1 parent alive	awangdyang	awangdyang	Single	anglican	unemployed	Primary	mother	2	yes	yes	no	NA	NA	more than 3 years	yes	no	no	no	no	supportive parents	treated well	study and get a job	5	60	52	unsupressed	yes	no	yes
female	13	only 1 parent alive	abako	rainbow	Single	anglican	unemployed	Primary	mother	3	no	yes	no	NA	NA	more than 3 years	no	no	no	no	no	supportive parents	treated well	study and get a job	6	72	72	supressed	yes	no	no
female	11	only 1 parent alive	wansolo	ireda	Single	catholic	unemployed	Primary	guardian	5	yes	yes	no	NA	NA	more than 3 years	no	no	no	no	no	supportive parents	treated well	study and get a job	5	60	60	unsupressed	yes	yes	no
female	16	only 1 parent alive	obarokok	otongo	Single	pentecostal	peasant farmer	Primary	mother	7	yes	yes	yes	yes	yes	more than 3 years	no	no	no	no	no	supportive parents	treated well	study and get a job	7	84	84	unsupressed	yes	no	no
female	10	both parents alive	apala	godown	Single	catholic	unemployed	Primary	father	1	yes	yes	yes	yes	yes	more than 3 years	no	no	no	no	no	supportive parents	treated well	never thought about it	4	48	48	supressed	yes	no	no
female	13	only 1 parent alive	abeli	abeli	Single	anglican	unemployed	Primary	mother	3	yes	yes	no	NA	NA	more than 3 years	no	no	no	no	no	supportive parents	treated well	study and get a job	5	60	60	supressed	yes	no	no
female	12	only 1 parent alive	acaba	kakoge b	Single	anglican	unemployed	Primary	guardian	2	no	no	no	NA	NA	more than 3 years	no	no	no	no	no	supportive parents	treated well	never thought about it	5	60	60	supressed	yes	no	no
female	18	only 1 parent alive	masindi	temogo	Single	catholic	self employed	Primary	guardian	3	no	no	yes	yes	yes	more than 3 years	no	no	no	no	yes	supportive parents	treated well	a happy family with children	8	96	90	unsupressed	yes	yes	no
female	14	only 1 parent alive	barapwo	barapwo	Single	catholic	unemployed	tertiary	guardian	5	yes	yes	yes	yes	yes	more than 3 years	no	yes	yes	no	yes	supportive parents	treated well	a happy family with children	4	48	46	unsupressed	yes	yes	no
male	12	only 1 parent alive	ibuje	adekokwok	Single	pentecostal	unemployed	Primary	father	4	yes	yes	no	NA	NA	3 years	no	no	no	no	no	supportive parents	treated well	study and get a job	3	36	36	supressed	yes	no	no
female	10	both parents alive	olilim	starch factory	Single	catholic	unemployed	Primary	father	5	yes	yes	no	NA	NA	more than 3 years	no	no	no	no	yes	supportive parents	treated well	study and get a job	4	48	48	supressed	yes	no	no
male	13	only 1 parent alive	iceme	adyel	Single	pentecostal	peasant farmer	Primary	mother	1	yes	no	no	NA	no	more than 3 years	yes	no	no	no	yes	supportive parents	treated well	study and get a job	4	48	40	unsupressed	yes	no	no
female	19	both parents deceased	ayami	telela b	Single	pentecostal	self employed	Primary	mother	4	yes	yes	yes	yes	yes	more than 3 years	no	yes	no	no	yes	supportive parents	treated well	study and get a job	10	120	114	unsupressed	yes	no	no
female	16	both parents alive	abunga	telela a	Single	anglican	unemployed	secondary	sibling	5	yes	no	yes	no	no	more than 3 years	no	yes	no	yes	yes	supportive parents	treated well	study and get a job	6	72	72	supressed	yes	no	no
female	18	both parents deceased	awiepek	wigweng	Single	catholic	unemployed	secondary	guardian	2	yes	yes	yes	yes	yes	more than 3 years	yes	yes	no	no	yes	supportive parents	treated well	study and get a job	8	96	96	supressed	yes	no	no
female	15	only 1 parent alive	anywar pe tin	tekulu	Single	catholic	unemployed	Primary	mother	6	yes	yes	no	NA	NA	more than 3 years	no	yes	no	no	no	supportive parents	treated well	a happy family with children	9	108	108	supressed	yes	no	no
female	16	only 1 parent alive	opokere	boke	Single	catholic	unemployed	Primary	mother	9	no	no	yes	yes	yes	more than 3 years	no	no	no	no	no	non supportive parents	treated well	study and get a job	10	120	120	supressed	yes	no	no
female	16	only 1 parent alive	ayira	wigweng	Single	anglican	unemployed	Primary	mother	2	yes	yes	no	NA	NA	more than 3 years	no	no	no	no	no	supportive parents	treated well	never thought about it	5	60	60	supressed	yes	no	no
female	14	only 1 parent alive	akia	akia	Single	anglican	unemployed	Primary	guardian	1	yes	yes	yes	yes	yes	more than 3 years	no	yes	no	no	no	supportive parents	treated well	study and get a job	9	108	108	supressed	yes	no	no
male	13	both parents alive	bata	anai okii	Single	anglican	unemployed	Primary	father	4	yes	yes	no	NA	NA	more than 3 years	no	no	no	no	no	supportive parents	treated well	a happy family with children	10	120	120	supressed	yes	no	no
female	16	both parents alive	iceme	akitenino	Single	anglican	unemployed	secondary	guardian	4	yes	yes	yes	yes	yes	more than 3 years	no	no	no	no	no	supportive parents	treated well	study and get a job	3	36	36	supressed	yes	no	no
female	16	only 1 parent alive	ayami	telela b	Single	pentecostal	unemployed	secondary	mother	1	yes	yes	yes	yes	yes	more than 3 years	no	yes	no	no	no	supportive parents	treated well	study and get a job	6	72	66	unsupressed	yes	no	no
male	13	both parents alive	ireda	ireda	Single	catholic	unemployed	Primary	father	4	yes	yes	yes	yes	yes	3 years	yes	yes	yes	yes	no	supportive parents	treated well	a happy family with children	3	36	36	supressed	yes	no	no
female	15	both parents alive	baramindyang	baramindyang	Single	catholic	unemployed	secondary	father	3	no	no	yes	yes	yes	more than 3 years	no	no	no	no	no	supportive parents	treated well	study and get a job	4	48	40	unsupressed	yes	yes	yes
male	12	only 1 parent alive	agali	agali	Single	anglican	unemployed	Primary	mother	2	no	no	no	no	NA	3 years	no	no	no	no	no	supportive parents	treated well	study and get a job	3	36	36	supressed	yes	no	no
female	11	both parents alive	kichope	kichope	Single	catholic	unemployed	Primary	mother	1	yes	yes	no	NA	NA	more than 3 years	no	no	no	no	no	supportive parents	treated well	study and get a job	4	48	40	unsupressed	yes	yes	yes
male	17	only 1 parent alive	ayago	ayago	Single	anglican	self employed	Primary	guardian	2	no	no	no	NA	NA	more than 3 years	no	yes	yes	yes	yes	non supportive parents	treated well	never thought about it	5	60	56	unsupressed	no	yes	no
male	12	both parents alive	tekulu	tekulu	Single	catholic	unemployed	Primary	father	3	yes	yes	yes	yes	yes	3 years	no	no	no	no	no	supportive parents	treated well	study and get a job	3	36	36	supressed	yes	no	no
female	14	both parents deceased	railways	railways	Single	anglican	unemployed	Primary	guardian	4	no	no	no	NA	NA	3 years	yes	yes	no	no	no	supportive parents	treated well	study and get a job	3	36	36	supressed	yes	no	no
female	13	both parents alive	iceme	tesobar	Single	pentecostal	unemployed	Primary	mother	5	yes	yes	no	NA	NA	more than 3 years	yes	no	no	no	no	supportive parents	treated well	study and get a job	6	72	72	supressed	yes	no	no
male	15	only 1 parent alive	acaba	ober	Single	anglican	unemployed	Primary	sibling	2	no	yes	yes	yes	yes	3 years	no	no	no	no	no	non supportive parents	treated well	study and get a job	3	36	30	unsupressed	no	yes	yes
male	14	only 1 parent alive	otuke	ngetta	Single	anglican	unemployed	Primary	mother	4	no	no	yes	yes	yes	more than 3 years	no	no	no	no	no	non supportive parents	treated well	never thought about it	5	60	56	unsupressed	yes	no	no
female	14	both parents alive	awita	awita	Single	catholic	unemployed	Primary	father	3	yes	yes	yes	no	yes	3 years	no	no	no	no	no	supportive parents	treated well	study and get a job	3	36	30	unsupressed	yes	no	no
female	14	both parents deceased	ngetta	ngetta	Single	catholic	unemployed	Primary	mother	4	yes	yes	yes	yes	yes	more than 3 years	no	no	no	no	yes	supportive parents	treated well	study and get a job	4	48	48	supressed	yes	no	no
female	18	both parents deceased	adekokwok	adekokwok	Single	anglican	unemployed	Primary	guardian	6	no	yes	yes	yes	yes	more than 3 years	no	no	no	no	yes	supportive parents	treated well	study and get a job	6	72	72	supressed	yes	no	no
male	15	only 1 parent alive	agweng	angwetangwet	Single	catholic	unemployed	Primary	mother	2	yes	no	no	no	no	3 years	yes	yes	no	yes	yes	supportive parents	not treated well	a happy family with children	3	36	34	unsupressed	yes	no	no
female	16	both parents deceased	aloi	adyel	Single	anglican	unemployed	Primary	guardian	1	yes	no	no	NA	no	3 years	no	no	no	no	yes	non supportive parents	treated well	study and get a job	3	36	36	supressed	yes	no	no
male	17	both parents deceased	abako	ireda	Single	catholic	unemployed	secondary	guardian	1	yes	no	no	no	no	more than 3 years	no	no	no	no	no	supportive parents	treated well	study and get a job	5	60	60	supressed	yes	no	no
female	13	both parents alive	omito	omito	Single	anglican	unemployed	Primary	father	3	yes	yes	no	NA	NA	3 years	no	yes	no	no	no	supportive parents	treated well	study and get a job	3	36	36	supressed	yes	no	no
male	16	both parents alive	alebtong	akia	Single	catholic	unemployed	secondary	father	5	yes	yes	yes	yes	yes	more than 3 years	no	no	no	no	no	supportive parents	treated well	study and get a job	5	60	60	supressed	yes	no	no
female	13	only 1 parent alive	akia	akia	Single	anglican	unemployed	Primary	mother	4	yes	yes	yes	yes	yes	3 years	no	no	no	no	yes	supportive parents	treated well	study and get a job	3	36	36	unsupressed	yes	yes	no
male	15	both parents alive	adekokwok	adekokwok	Single	catholic	unemployed	Primary	father	2	yes	yes	yes	yes	yes	more than 3 years	no	yes	no	no	no	supportive parents	treated well	study and get a job	4	48	48	supressed	yes	no	no
male	18	only 1 parent alive	inomo	odokomit	Married	anglican	unemployed	Primary	spouse	1	yes	no	no	NA	NA	3 years	yes	no	no	yes	yes	supportive parents	treated well	study and get a job	4	40	40	supressed	yes	no	no
female	17	both parents alive	otuke	ayago	Single	catholic	unemployed	secondary	father	7	no	no	yes	yes	yes	3 years	no	no	no	no	yes	supportive parents	treated well	study and get a job	3	32	30	unsupressed	yes	yes	yes
female	16	only 1 parent alive	adyel	adyel	Single	catholic	unemployed	Primary	mother	2	yes	yes	yes	yes	yes	more than 3 years	no	no	no	no	no	supportive parents	treated well	study and get a job	4	48	45	unsupressed	yes	yes	yes
male	15	both parents alive	odokomit	odokomit	Single	catholic	unemployed	secondary	father	1	yes	yes	no	NA	NA	more than 3 years	no	no	no	no	yes	supportive parents	treated well	study and get a job	5	60	60	supressed	yes	no	no
male	10	both parents alive	aboke	erute	Single	catholic	unemployed	Primary	father	4	yes	yes	no	NA	NA	3 years	no	no	no	no	no	supportive parents	treated well	study and get a job	3	36	36	supressed	yes	no	no
male	15	only 1 parent alive	akalo	ayago	Single	catholic	unemployed	Primary	sibling	4	no	no	yes	yes	yes	more than 3 years	no	no	no	no	no	non supportive parents	treated well	study and get a job	4	48	48	supressed	yes	no	no
male	17	both parents deceased	akura	ngetta	Single	anglican	unemployed	secondary	guardian	3	yes	yes	no	NA	NA	more than 3 years	no	yes	no	no	yes	supportive parents	treated well	study and get a job	8	96	90	unsupressed	no	yes	no
male	14	only 1 parent alive	aber	adyel	Single	anglican	unemployed	Primary	guardian	1	no	no	no	NA	NA	more than 3 years	yes	yes	no	no	yes	supportive parents	treated well	study and get a job	10	120	116	unsupressed	no	yes	yes
female	12	both parents alive	ober	ober	Single	catholic	unemployed	Primary	father	5	yes	yes	no	NA	NA	3 years	no	no	no	no	no	supportive parents	treated well	study and get a job	3	30	30	supressed	yes	no	no
female	17	both parents deceased	railways	railways	Single	pentecostal	unemployed	secondary	guardian	1	no	no	yes	yes	yes	more than 3 years	no	no	no	no	yes	non supportive parents	treated well	study and get a job	5	60	50	unsupressed	yes	no	no
male	10	both parents alive	anai	anai	Single	catholic	unemployed	Primary	father	3	yes	yes	no	NA	NA	3 years	no	no	no	no	no	supportive parents	treated well	study and get a job	3	38	38	supressed	yes	no	no
male	18	only 1 parent alive	adekokwok	slow board	Single	catholic	unemployed	secondary	mother	6	no	no	yes	yes	yes	more than 3 years	no	no	no	no	yes	non supportive parents	treated well	never thought about it	6	72	72	supressed	yes	yes	no
male	17	both parents alive	abunga	abunga	Single	pentecostal	self employed	no education	father	4	no	no	no	NA	NA	more than 3 years	no	no	no	no	yes	supportive parents	treated well	a happy family with children	8	96	72	unsupressed	no	yes	yes
female	14	both parents alive	obutowelo	obutowelo	Single	anglican	unemployed	Primary	father	2	yes	yes	no	NA	NA	3 years	no	no	no	no	no	supportive parents	treated well	study and get a job	3	38	38	supressed	yes	no	no
male	18	both parents deceased	ibanda	jinja camp	Married	muslim	self employed	tertiary	self	2	yes	yes	yes	yes	yes	more than 3 years	no	yes	yes	yes	yes	supportive parents	treated well	study and get a job	6	72	70	unsupressed	yes	no	no
female	10	both parents alive	starch factory	starch factory	Single	catholic	unemployed	Primary	father	4	yes	yes	no	NA	NA	3 years	no	no	no	no	no	supportive parents	treated well	study and get a job	3	30	30	supressed	yes	no	no
male	14	only 1 parent alive	kirombe	kirombe	Single	catholic	unemployed	Primary	father	7	no	no	no	NA	NA	more than 3 years	no	no	no	no	no	supportive parents	treated well	study and get a job	5	60	60	supressed	yes	no	no
male	16	only 1 parent alive	kasubi	kasubi	Single	anglican	unemployed	secondary	father	4	yes	yes	no	NA	no	more than 3 years	no	no	no	no	no	supportive parents	treated well	5	4	48	48	supressed	yes	no	no
female	16	only 1 parent alive	aromo	omito	Single	pentecostal	unemployed	secondary	mother	1	yes	yes	yes	yes	yes	more than 3 years	no	yes	no	no	no	supportive parents	treated well	study and get a job	6	72	66	unsupressed	yes	no	no
female	16	both parents alive	awio	omito	Single	anglican	unemployed	secondary	guardian	4	yes	yes	yes	yes	yes	more than 3 years	no	no	no	no	no	supportive parents	treated well	study and get a job	4	48	48	supressed	yes	no	no
male	13	both parents alive	aboke	anai	Single	anglican	unemployed	Primary	father	4	yes	yes	no	NA	NA	more than 3 years	no	no	no	no	no	supportive parents	treated well	a happy family with children	8	96	96	supressed	yes	no	no
female	14	only 1 parent alive	akia	senior quaters	Single	anglican	unemployed	Primary	guardian	1	yes	yes	yes	yes	yes	more than 3 years	no	yes	no	no	no	supportive parents	treated well	study and get a job	9	108	108	supressed	yes	no	no
female	16	only 1 parent alive	ayira	barogole	Single	catholic	unemployed	secondary	mother	4	yes	yes	yes	yes	yes	more than 3 years	no	no	no	no	no	supportive parents	treated well	never thought about it	5	60	60	supressed	yes	no	no
female	18	both parents alive	agali	tesobar	Single	catholic	unemployed	secondary	father	9	no	no	no	NA	NA	more than 3 years	no	no	no	no	no	non supportive parents	treated well	a happy family with children	10	120	120	supressed	yes	no	no
male	14	only 1 parent alive	omoro	tedam	Single	catholic	unemployed	Primary	mother	6	yes	yes	no	NA	NA	more than 3 years	no	yes	no	no	no	supportive parents	treated well	a happy family with children	9	108	108	supressed	yes	no	no
female	18	both parents deceased	alebtong	blue corner	Single	catholic	unemployed	secondary	sibling	5	yes	yes	yes	yes	yes	more than 3 years	yes	yes	no	no	yes	supportive parents	treated well	a happy family with children	6	72	65	unsupressed	yes	yes	yes
male	16	both parents alive	ogengo	ogengo	Single	anglican	unemployed	secondary	father	1	no	yes	no	no	no	more than 3 years	no	yes	no	yes	yes	non supportive parents	treated well	study and get a job	6	72	72	supressed	yes	no	no
male	19	both parents deceased	jinja camp	jinja camp	Single	pentecostal	self employed	tertiary	self	3	yes	yes	yes	yes	yes	more than 3 years	no	yes	no	no	yes	supportive parents	treated well	a happy family with children	10	120	90	unsupressed	no	yes	yes
male	15	only 1 parent alive	adyel	adyel	Single	anglican	unemployed	Primary	mother	7	yes	yes	no	NA	NA	more than 3 years	no	yes	no	no	no	supportive parents	treated well	a happy family with children	4	48	48	supressed	yes	no	no
male	10	both parents alive	alito	boroboro	Single	catholic	unemployed	Primary	father	5	yes	yes	no	NA	NA	more than 3 years	yes	no	no	no	no	supportive parents	treated well	study and get a job	5	60	60	supressed	yes	no	no
female	13	only 1 parent alive	akalo	akalo	Single	anglican	unemployed	Primary	mother	3	yes	yes	yes	yes	yes	3 years	no	no	no	no	no	supportive parents	treated well	study and get a job	3	30	30	unsupressed	yes	no	no
female	10	both parents alive	ogwete	baronger	Single	catholic	unemployed	Primary	father	1	yes	yes	yes	yes	yes	more than 3 years	no	no	no	no	no	supportive parents	treated well	a happy family with children	3	36	36	supressed	yes	no	no
female	16	only 1 parent alive	okwang	anyomorem	Single	pentecostal	unemployed	Primary	mother	7	yes	yes	yes	yes	yes	more than 3 years	no	no	no	no	no	supportive parents	treated well	study and get a job	5	60	60	supressed	yes	no	no
male	12	only 1 parent alive	amuca	amuca	Single	catholic	unemployed	Primary	mother	3	yes	yes	yes	no	yes	3 years	no	no	no	no	no	supportive parents	treated well	a happy family with children	3	30	30	supressed	yes	no	no
female	11	both parents alive	rainbow	rainbow	Single	catholic	unemployed	Primary	father	5	yes	yes	no	NA	NA	more than 3 years	yes	no	no	yes	no	supportive parents	treated well	study and get a job	4	38	38	unsupressed	yes	yes	yes
male	11	only 1 parent alive	kasubi	kasubi	Single	catholic	unemployed	Primary	mother	2	yes	yes	yes	yes	yes	more than 3 years	no	no	no	no	yes	supportive parents	treated well	study and get a job	4	36	30	unsupressed	yes	yes	yes
female	13	only 1 parent alive	apac	railways	Single	anglican	unemployed	Primary	mother	4	yes	yes	no	NA	NA	3 years	no	yes	no	no	yes	supportive parents	treated well	never thought about it	3	30	30	supressed	yes	no	no
female	17	both parents deceased	barr	adyel	Single	pentecostal	unemployed	secondary	guardian	4	no	no	no	NA	NA	more than 3 years	no	yes	no	no	yes	supportive parents	treated well	study and get a job	5	60	48	unsupressed	no	yes	yes
male	16	only 1 parent alive	ayago	ayago	Single	pentecostal	unemployed	secondary	mother	4	yes	yes	no	NA	NA	more than 3 years	no	no	no	no	yes	supportive parents	treated well	study and get a job	4	30	30	supressed	yes	yes	no
female	14	both parents deceased	abolo	ireda	Single	catholic	unemployed	secondary	guardian	6	no	no	no	NA	NA	more than 3 years	no	no	no	no	no	supportive parents	treated well	study and get a job	6	72	72	supressed	yes	no	no
male	16	only 1 parent alive	ayara	ayago	Single	pentecostal	unemployed	secondary	guardian	6	no	no	yes	yes	yes	more than 3 years	no	yes	no	no	yes	supportive parents	treated well	study and get a job	5	60	60	supressed	yes	no	no
male	12	both parents alive	amuca	amuca	Single	catholic	unemployed	Primary	mother	6	no	no	no	NA	NA	3 years	no	no	no	no	no	supportive parents	treated well	study and get a job	3	38	38	supressed	yes	no	no
female	10	both parents alive	barapwo	barapwo	Single	anglican	unemployed	Primary	father	3	yes	yes	no	NA	NA	3 years	no	no	no	no	no	supportive parents	treated well	study and get a job	3	36	36	supressed	yes	no	no
male	18	both parents deceased	chegere	ngetta	Single	catholic	self employed	Primary	self	0	no	no	no	NA	NA	more than 3 years	no	yes	yes	yes	yes	supportive parents	treated well	a happy family with children	8	96	88	unsupressed	no	yes	yes
male	17	only 1 parent alive	amugo	ober	Single	muslim	unemployed	Primary	guardian	3	no	no	no	NA	NA	more than 3 years	no	yes	no	no	yes	non supportive parents	treated well	a happy family with children	6	72	72	supressed	yes	no	no
female	18	both parents deceased	teboke	rainbow	Single	anglican	unemployed	secondary	guardian	3	no	no	yes	yes	yes	more than 3 years	no	no	no	no	yes	non supportive parents	treated well	a happy family with children	7	84	78	unsupressed	yes	yes	yes
